# Supplementary material for: Effect of selected feed additives to improve growth and health of dairy calves
Source: PLoS One. 2019 May 3;14(5):e0216066. doi: 10.1371/journal.pone.0216066 (PMC6499422; doi:10.1371/journal.pone.0216066)
Supplement: S1 File — (XLSX) [file pone.0216066.s002.xlsx]

## Sheet: Performance and intake
Animal	Treatment	Sex	ADG preweaning (kg/day)	ADG postweaning (kg/day)	DMI preweaning (kg/day)	DMI postweaning (kg/day)	Initial Body weight (kg)	Data entrada	Withers height gain preweaning (cm/day)	Withers height gain postweaning (cm/day)	Croup height gain preweaning (cm/day)	Croup height gain postweaning (cm/day)
1	CON	F	0.7966	1.2667	851.971	2197.09	40	2015-06-13	0.288136	0.133333	0.355932	0.133333
2	CON	F	1.034	0.1333	941.506	1721.99	40	2015-08-24	0.220339	0.6	0.355932	0.266667
3	CON	F	0.593	0.4	751.854	1164.01	41.7	2015-10-28	0.220339	0.133333	0.305085	0.0666667
4	CON	M	0.678	0.8	899.473	1616.61	48	2015-11-03	0.135593	0.133333	0.220339	0.333333
5	CON	M	0.53	0.715	765.12	1710.25	43.2	2015-11-01	0.2693	0.1753	0.2963	0.2495
6	CON	M	0.461	0.7533	721.016	1951.97	47.3	2016-03-27	0.389831	0.2	0.355932	0.2
7	CON	F	0.725424	0.666667	1025.21	1934.21	38.2	2016-05-14	0.389831	0.466667	0.423729	0.466667
8	CON	M	0.49	0.586667	759.432	1558.01	34	2016-05-21	0.266667	0.2	0.3	0.2
9	CON	F	0.530508	0.32	838.872	976.093	37.7	2016-05-26	0.355932	0.2	0.372881	0.2
10	EO	F	0.475	0.8667	723.531	1009.39	38	2015-06-17	0.271186	0.2	0.338983	0.2
11	EO	M	0.915	0.8667	1076.02	1909.97	46	2015-09-23	0.220339	0.133333	0.288136	0.133333
12	EO	F	0.576	0.8	799.095	1276.11	38	2015-10-20	0.322034	0.133333	0.355932	0.133333
13	EO	F	0.897	1.6667	1160.1	1581.28	45	2015-11-04	0.293103	0.133333	0.327586	0.6
14	EO	M	0.66	0.2667	851.221	1642.02	37.8	2015-12-10	0.288136	0.0666667	0.338983	0.2
15	EO	F	0.573	0.82	911.016	1768.56	39	2016-03-26	0.171875	0.2	0.203125	0.2
16	EO	M	0.591525	1.06667	904.088	1979.61	42.4	2016-05-01	0.372881	0.666667	0.389831	0.733333
17	EO	M	0.556667	0.666667	752.76	202.625	43.2	2016-05-21	0.166667	0.466667	0.2	0.533333
18	EO	F	0.3	0.586667	981.8	1994.25	36.5	2016-05-23	0.288889	0.2	0.311111	0.2
19	EO	M	0.847	1	741.935	1110.1	37.6	2015-06-24	0.288136	0.0666667	0.338983	0.2
20	EOPROB	F	0.797	1.2	1035.04	1949.31	41	2015-06-26	0.152542	0.466667	0.220339	0.4
21	EOPROB	F	1.086	0	906.987	2012.48	40	2015-08-22	0.258621	0.333333	0.344828	0.2
22	EOPROB	M	0.61	0.6	676.279	1044.72	38	2015-09-14	0.271186	0.0666667	0.355932	0.133333
23	EOPROB	M	0.593	0.5333	738.684	1295.92	47.9	2015-11-15	0.220339	0.466667	0.338983	0.466667
24	EOPROB	F	0.263	0.3	708.239	698.865	40	2016-02-13	0.254237	0.2	0.305085	0.133333
25	EOPROB	M	0.585	0.9667	716.916	1278.26	24.7	2016-03-21	0.237288	0.266667	0.288136	0.2
26	EOPROB	F	0.593	1.27857	856.184	1859.05	37.1	2016-04-13	0.216667	0.5	0.25	0.5
27	EOPROB	M	0.364407	0.433333	672.168	749.348	43	2016-05-02	0.40678	0.133333	0.440678	0.133333
28	EOPROB	F	0.48	0.846667	750.744	729.187	33	2016-05-28	0.133333	0.333333	0.183333	0.333333
29	EOPROB	M	0.650847	0.99375	978.52	1999.34	42.7	2016-06-26	0.305085	0.5	0.440678	0.1875
30	MON	F	1.034	0.4	817.527	1977.22	36.5	2015-08-14	0.275862	0.266667	0.362069	0.266667
31	MON	M	0.373	0.4667	667.603	851.017	41	2015-09-27	0.118644	0.2	0.152542	0.266667
32	MON	M	0.725	0.53	813.47	1411.1	45.2	2015-11-30	0.215686	0.133333	0.333333	0.0666667
33	MON	F	0.183	0.3333	708.852	1500.4	40.4	2016-02-23	0.169492	0.0666667	0.20339	0.0666667
34	MON	M	0.61	0.4467	724.204	1484.35	37	2016-03-12	0.186441	0.133333	0.372881	0.0666667
35	MON	F	0.594915	0.966667	839.656	1894.84	24	2016-04-30	0.288136	0.333333	0.338983	0.266667
36	MON	F	0.55	0.9	790.6	1651.61	37.4	2016-05-04	0.45	0.266667	0.483333	0.2
37	MON	F	0.547458	0.9	817.176	1549.16	36	2016-05-31	0.254237	0.133333	0.355932	0.133333
38	MON	M	0.589831	0.96875	931.128	2061.08	46	2016-07-04	0.338983	0.1875	0.389831	0.125
39	MON	M	0.601667	1.15333	1012.28	1934.34	37.3	2016-07-15	0.383333	0.0666667	0.433333	0.133333
40	PROB	F	1	0	885.187	1970.69	41.2	2015-07-20	0.322034	0.2	0.389831	0.0666667
41	PROB	F	0.633	0.6667	753.493	1617.14	39	2015-07-26	0.283333	0.4	0.4	0.2
42	PROB	M	1.107	0.4667	766.918	1333.55	39	2015-10-12	0.571429	0.0666667	0.607143	0.0888889
43	PROB	M	0.627	0.5333	836.069	1437.41	45	2015-11-22	0.104478	0.133333	0.171642	0.633333
44	PROB	F	0.595	0.478	863.465	1889.32	40.9	2015-07-25	0.3481	0.3602	0.4358	0.1998
45	PROB	M	0.593	0.0667	765.988	1052.62	50.3	2016-01-02	0.186441	0.0666667	0.20339	0.0666667
46	PROB	F	0.373	0.4	789.608	1802.65	42.8	2016-04-01	0.237288	0.4	0.338983	0.133333
47	PROB	M	0.525424	0.613333	804.52	1570.8	40	2016-05-14	0.305085	0.6	0.389831	0.466667
48	PROB	F	0.666667	0.84	1015.94	2008.21	40	2016-05-21	0.566667	0.466667	0.6	0.4
49	PROB	M	0.601695	0.766667	911.96	2004.13	34.6	2016-06-21	0.305085	0.2	0.372881	0.133333

## Sheet: Digestibilities
				Intake, g/day							Digestibility, g/kg
Animal	Peiod	Treatment	Sex	DM	CP	NDF	OM	EE	NFC		DM	CP	EE	NDF	OM	NFC
1	1	CON	F	834.532	192.145	45.1988	815.336	179.879	398.114		915.167	898.578	991.309	617.336	919.982	946.456
2	1	CON	M	677.637	164.932	18.3912	669.848	169.542	316.983		943.699	951.215	973.641	329.667	952.944	975.881
3	1	CON	F	602.528	151.904	5.55789	600.199	164.593	278.144		930.973	908.98	959.707	314.464	938.849	990.231
4	2	CON	F	987.167	218.619	71.2785	956.875	189.936	477.041		916.535	901.822	982.723	558.91	922.532	969.589
5	2	CON	F	943.081	210.973	63.7459	915.994	187.031	454.245		927.118	915.515	966.738	401.131	932.878	950.961
6	2	CON	M	973.785	216.298	68.9921	944.466	189.054	470.122		904.658	909.567	941.895	622.992	918.517	949.189
7	1	EO	F	704.09	169.52	22.9111	694.378	171.285	330.662		909.33	881.168	975.994	542.131	929.49	978.352
8	1	EO	M	1027.04	223.949	73.691	996.504	181.462	517.403		969.427	969.818	982.496	862.801	973.383	983.69
9	1	EO	F	867.606	196.848	47.9841	847.731	174.829	428.07		960.342	947.136	973.139	746.95	966.645	990.169
10	2	EO	F	939.229	209.022	59.5321	914.563	177.809	468.2		933.625	935.169	993.302	551.172	955.979	987.216
11	2	EO	F	1477.2	300.465	63.1212	1416.55	200.187	769.623		951.749	938.374	811.114	818.761	956.705	989.454
12	2	EO	M	997.374	218.906	68.9071	968.819	180.227	500.778		917.023	867.848	972.85	548.774	928.937	997.541
13	1	EOPROB	F	726.947	173.279	28.8298	716.326	170.434	343.783		927.758	967.736	960.335	433.249	942.511	960.493
14	1	EOPROB	M	614.584	153.937	8.18972	611.593	164.718	284.748		903.227	917.156	964.879	450.123	915.899	975.213
15	1	EOPROB	M	591.371	149.941	3.92575	589.956	163.537	272.552		915.131	930.131	974.414	415.123	930.123	978.465
16	2	EOPROB	F	1176.42	250.653	18.1254	1135.28	193.299	310.121		944.794	940.35	974.813	809.424	948.853	971.047
17	2	EOPROB	M	701.27	168.859	24.1131	692.392	169.128	330.292		945.131	900.261	971.534	750.131	894.083	978.121
18	2	EOPROB	M	621.299	155.093	9.42314	617.851	165.06	288.276		945.493	922.855	985.442	850.131	952.389	990.532
19	1	MON	F	585.679	148.998	2.62295	584.616	163.107	269.888		901.746	881.756	979.282	720.131	916.953	981.124
20	1	MON	M	820.009	189.895	41.8234	802.519	172.923	397.878		935.225	884.263	961.072	718.261	946.124	983.793
21	1	MON	M	1195.18	255.372	104.585	1151.39	188.639	602.796		952.548	925.485	964.712	801.806	959.905	996.669
22	2	MON	F	1083.9	235.95	85.9687	1047.91	183.977	542.013		916.063	939.301	978.419	619.478	925.373	972.185
23	2	MON	M	610.406	153.314	6.75944	607.609	164.143	283.393		896.342	860.536	959.104	750.131	918.308	986.708
24	2	MON	M	1549.84	317.269	163.916	1481.19	203.496	398.131		953.307	926.339	987.859	960.23	994.63	975.546
25	1	PROB	M	701.304	169.405	150.131	692.319	167.071	332.259		918.374	881.118	986.17	850.131	927.542	991.607
26	1	PROB	M	1706.55	346.585	204.135	1628.5	202.453	390.123		970.557	959.998	973.213	925.245	973.4	986.756
27	1	PROB	F	904.769	205.267	60.1276	881.806	174.233	442.179		952.986	970.213	976.676	693.345	956.892	974.344
28	2	PROB	F	1480.48	306.739	163.531	1382.25	194.496	717.482		895.538	904.598	964.642	488.419	901.955	979.423
29	2	PROB	M	1053.11	231.413	86.7715	1019.96	179.454	522.319		944.176	891.377	957.863	919.875	949.491	969.924
30	2	PROB	M	933.57	210.343	65.3006	908.628	175.246	457.738		932.526	931.801	971.378	746.679	939.393	962.073

## Sheet: Fecal microorganisms
Animal	Treatment	Entero	Lactobacillus	Enterococcus ssp	Enterococcus faecium NCIMB 10415
1	CON	1	1	0	0
2	CON	1	1	0	0
3	CON	0	1	0	0
4	CON	1	1	1	0
5	CON	1	1	1	0
6	CON	1	1	1	0
7	CON	0	1	0	0
8	CON	1	1	0	0
9	CON	1	1	1	0
10	CON	1	1	0	0
11	EO	1	1	1	1
12	EO	0	1	0	0
13	EO	1	1	0	0
14	EO	1	1	1	0
15	EO	1	1	1	0
16	EO	0	1	0	0
17	EO	1	1	1	0
18	EO	1	1	0	0
19	EO	0	1	0	0
20	EO	1	0	0	0
21	EOPROB	1	1	1	1
22	EOPROB	1	1	0	0
23	EOPROB	0	0	0	0
24	EOPROB	1	1	1	0
25	EOPROB	1	1	0	0
26	EOPROB	1	1	0	0
27	EOPROB	1	1	1	0
28	EOPROB	1	1	0	0
29	EOPROB	1	1	1	0
30	EOPROB	0	1	1	0
31	MON	0	0	0	0
32	MON	1	1	0	0
33	MON	0	1	0	1
34	MON	1	1	1	0
35	MON	1	1	0	0
36	MON	1	1	1	0
37	MON	1	1	1	0
38	MON	1	1	0	0
39	MON	0	1	0	0
40	MON	0	1	1	1
41	PROB	1	1	1	0
42	PROB	1	1	1	0
43	PROB	1	1	1	1
44	PROB	1	1	1	0
45	PROB	1	1	1	0
46	PROB	0	1	0	0
47	PROB	1	1	0	0
48	PROB	0	1	0	0
49	PROB	1	1	1	0
50	PROB	1	1	0	0

## Sheet: Fecal Score
Animal	Sex	Treatment	Day of life	Fecal score
5020	F	CON	6	3
5021	F	EO	6	1
5022	F	MON	6	1
5023	F	EOPROB	6	1
5024	F	PROB	6	3
5025	F	PROB	6	3
5026	F	MON	6	2
5028	F	EOPROB	6	2
5029	F	CON	6	3
5030	M	EOPROB	6	1
5031	M	EO	6	1
5032	M	MON	6	2
5033	M	PROB	6	2
5034	F	EO	6	2
5035	F	CON	6	2
5036	M	CON	6	3
5037	F	EO	6	2
5038	M	EOPROB	6	1
5039	M	PROB	6	2
5040	M	MON	6	1
5041	M	EO	6	2
5044	M	PROB	6	2
6001	F	EOPROB	6	2
6002	F	MON	6	1
6003	M	MON	6	1
6004	M	EOPROB	6	2
6005	F	EO	6	2
6006	M	CON	6	2
5020	F	CON	7	3
5021	F	EO	7	3
5022	F	MON	7	1
5023	F	EOPROB	7	1
5024	F	PROB	7	3
5025	F	PROB	7	2
5026	F	MON	7	2
5028	F	EOPROB	7	2
5029	F	CON	7	3
5030	M	EOPROB	7	1
5031	M	EO	7	3
5032	M	MON	7	3
5033	M	PROB	7	2
5034	F	EO	7	2
5035	F	CON	7	2
5036	M	CON	7	3
5037	F	EO	7	2
5038	M	EOPROB	7	1
5039	M	PROB	7	2
5040	M	MON	7	1
5041	M	EO	7	2
5044	M	PROB	7	2
6001	F	EOPROB	7	2
6002	F	MON	7	1
6003	M	MON	7	1
6004	M	EOPROB	7	2
6005	F	EO	7	2
6006	M	CON	7	2
5020	F	CON	8	3
5021	F	EO	8	1
5022	F	MON	8	2
5023	F	EOPROB	8	2
5024	F	PROB	8	3
5025	F	PROB	8	2
5026	F	MON	8	2
5028	F	EOPROB	8	1
5029	F	CON	8	2
5030	M	EOPROB	8	1
5031	M	EO	8	1
5032	M	MON	8	3
5033	M	PROB	8	2
5034	F	EO	8	3
5035	F	CON	8	2
5036	M	CON	8	2
5037	F	EO	8	1
5038	M	EOPROB	8	1
5039	M	PROB	8	2
5040	M	MON	8	1
5041	M	EO	8	2
5044	M	PROB	8	3
6001	F	EOPROB	8	2
6002	F	MON	8	1
6003	M	MON	8	1
6004	M	EOPROB	8	2
6005	F	EO	8	2
6006	M	CON	8	2
5020	F	CON	9	3
5021	F	EO	9	1
5022	F	MON	9	3
5023	F	EOPROB	9	2
5024	F	PROB	9	3
5025	F	PROB	9	3
5026	F	MON	9	2
5028	F	EOPROB	9	1
5029	F	CON	9	2
5030	M	EOPROB	9	1
5031	M	EO	9	1
5032	M	MON	9	3
5033	M	PROB	9	2
5034	F	EO	9	3
5035	F	CON	9	2
5036	M	CON	9	2
5037	F	EO	9	1
5038	M	EOPROB	9	2
5039	M	PROB	9	2
5040	M	MON	9	1
5041	M	EO	9	1
5044	M	PROB	9	3
6001	F	EOPROB	9	3
6002	F	MON	9	1
6003	M	MON	9	1
6004	M	EOPROB	9	3
6005	F	EO	9	2
6006	M	CON	9	2
5020	F	CON	10	2
5021	F	EO	10	1
5022	F	MON	10	3
5023	F	EOPROB	10	1
5024	F	PROB	10	3
5025	F	PROB	10	3
5026	F	MON	10	2
5028	F	EOPROB	10	2
5029	F	CON	10	1
5030	M	EOPROB	10	1
5031	M	EO	10	1
5032	M	MON	10	3
5033	M	PROB	10	1
5034	F	EO	10	3
5035	F	CON	10	3
5036	M	CON	10	2
5037	F	EO	10	1
5038	M	EOPROB	10	2
5039	M	PROB	10	2
5040	M	MON	10	1
5041	M	EO	10	1
5044	M	PROB	10	3
6001	F	EOPROB	10	2
6002	F	MON	10	2
6003	M	MON	10	1
6004	M	EOPROB	10	3
6005	F	EO	10	1
6006	M	CON	10	2
5020	F	CON	11	2
5021	F	EO	11	1
5022	F	MON	11	3
5023	F	EOPROB	11	1
5024	F	PROB	11	3
5025	F	PROB	11	2
5026	F	MON	11	3
5028	F	EOPROB	11	2
5029	F	CON	11	1
5030	M	EOPROB	11	1
5031	M	EO	11	1
5032	M	MON	11	2
5033	M	PROB	11	1
5034	F	EO	11	2
5035	F	CON	11	3
5036	M	CON	11	2
5037	F	EO	11	1
5038	M	EOPROB	11	2
5039	M	PROB	11	2
5040	M	MON	11	1
5041	M	EO	11	1
5044	M	PROB	11	3
6001	F	EOPROB	11	2
6002	F	MON	11	2
6003	M	MON	11	1
6004	M	EOPROB	11	2
6005	F	EO	11	1
6006	M	CON	11	2
5020	F	CON	12	2
5021	F	EO	12	1
5022	F	MON	12	3
5023	F	EOPROB	12	1
5024	F	PROB	12	2
5025	F	PROB	12	3
5026	F	MON	12	2
5028	F	EOPROB	12	2
5029	F	CON	12	1
5030	M	EOPROB	12	1
5031	M	EO	12	1
5032	M	MON	12	2
5033	M	PROB	12	1
5034	F	EO	12	2
5035	F	CON	12	3
5036	M	CON	12	2
5037	F	EO	12	1
5038	M	EOPROB	12	1
5039	M	PROB	12	3
5040	M	MON	12	1
5041	M	EO	12	1
5044	M	PROB	12	3
6001	F	EOPROB	12	2
6002	F	MON	12	1
6003	M	MON	12	1
6004	M	EOPROB	12	3
6005	F	EO	12	1
6006	M	CON	12	3
5020	F	CON	13	3
5021	F	EO	13	1
5022	F	MON	13	2
5023	F	EOPROB	13	2
5024	F	PROB	13	2
5025	F	PROB	13	2
5026	F	MON	13	2
5028	F	EOPROB	13	2
5029	F	CON	13	2
5030	M	EOPROB	13	1
5031	M	EO	13	1
5032	M	MON	13	2
5033	M	PROB	13	1
5034	F	EO	13	2
5035	F	CON	13	3
5036	M	CON	13	2
5037	F	EO	13	1
5038	M	EOPROB	13	1
5039	M	PROB	13	3
5040	M	MON	13	1
5041	M	EO	13	2
5044	M	PROB	13	2
6001	F	EOPROB	13	3
6002	F	MON	13	1
6003	M	MON	13	1
6004	M	EOPROB	13	4
6005	F	EO	13	4
6006	M	CON	13	4
5020	F	CON	14	2
5021	F	EO	14	2
5022	F	MON	14	3
5023	F	EOPROB	14	2
5024	F	PROB	14	3
5025	F	PROB	14	2
5026	F	MON	14	2
5028	F	EOPROB	14	3
5029	F	CON	14	2
5030	M	EOPROB	14	1
5031	M	EO	14	2
5032	M	MON	14	2
5033	M	PROB	14	1
5034	F	EO	14	2
5035	F	CON	14	2
5036	M	CON	14	1
5037	F	EO	14	1
5038	M	EOPROB	14	1
5039	M	PROB	14	2
5040	M	MON	14	2
5041	M	EO	14	2
5044	M	PROB	14	2
6001	F	EOPROB	14	3
6002	F	MON	14	1
6003	M	MON	14	1
6004	M	EOPROB	14	2
6005	F	EO	14	4
6006	M	CON	14	4
5020	F	CON	15	2
5021	F	EO	15	3
5022	F	MON	15	2
5023	F	EOPROB	15	2
5024	F	PROB	15	3
5025	F	PROB	15	2
5026	F	MON	15	3
5028	F	EOPROB	15	3
5029	F	CON	15	3
5030	M	EOPROB	15	1
5031	M	EO	15	4
5032	M	MON	15	2
5033	M	PROB	15	1
5034	F	EO	15	1
5035	F	CON	15	2
5036	M	CON	15	1
5037	F	EO	15	2
5038	M	EOPROB	15	2
5039	M	PROB	15	2
5040	M	MON	15	2
5041	M	EO	15	2
5044	M	PROB	15	2
6001	F	EOPROB	15	3
6002	F	MON	15	1
6003	M	MON	15	2
6004	M	EOPROB	15	3
6005	F	EO	15	4
6006	M	CON	15	3
5020	F	CON	16	3
5021	F	EO	16	3
5022	F	MON	16	2
5023	F	EOPROB	16	1
5024	F	PROB	16	3
5025	F	PROB	16	2
5026	F	MON	16	3
5028	F	EOPROB	16	3
5029	F	CON	16	3
5030	M	EOPROB	16	2
5031	M	EO	16	3
5032	M	MON	16	2
5033	M	PROB	16	1
5034	F	EO	16	1
5035	F	CON	16	2
5036	M	CON	16	1
5037	F	EO	16	2
5038	M	EOPROB	16	2
5039	M	PROB	16	3
5040	M	MON	16	1
5041	M	EO	16	2
5044	M	PROB	16	2
6001	F	EOPROB	16	2
6002	F	MON	16	1
6003	M	MON	16	2
6004	M	EOPROB	16	3
6005	F	EO	16	4
6006	M	CON	16	3
5020	F	CON	17	3
5021	F	EO	17	2
5022	F	MON	17	3
5023	F	EOPROB	17	2
5024	F	PROB	17	2
5025	F	PROB	17	3
5026	F	MON	17	2
5028	F	EOPROB	17	2
5029	F	CON	17	3
5030	M	EOPROB	17	2
5031	M	EO	17	3
5032	M	MON	17	2
5033	M	PROB	17	1
5034	F	EO	17	1
5035	F	CON	17	2
5036	M	CON	17	2
5037	F	EO	17	2
5038	M	EOPROB	17	1
5039	M	PROB	17	3
5040	M	MON	17	1
5041	M	EO	17	2
5044	M	PROB	17	3
6001	F	EOPROB	17	2
6002	F	MON	17	1
6003	M	MON	17	2
6004	M	EOPROB	17	4
6005	F	EO	17	4
6006	M	CON	17	3
5020	F	CON	18	3
5021	F	EO	18	2
5022	F	MON	18	3
5023	F	EOPROB	18	2
5024	F	PROB	18	2
5025	F	PROB	18	3
5026	F	MON	18	2
5028	F	EOPROB	18	3
5029	F	CON	18	3
5030	M	EOPROB	18	2
5031	M	EO	18	3
5032	M	MON	18	3
5033	M	PROB	18	2
5034	F	EO	18	1
5035	F	CON	18	1
5036	M	CON	18	2
5037	F	EO	18	1
5038	M	EOPROB	18	1
5039	M	PROB	18	3
5040	M	MON	18	2
5041	M	EO	18	2
5044	M	PROB	18	3
6001	F	EOPROB	18	2
6002	F	MON	18	1
6003	M	MON	18	1
6004	M	EOPROB	18	4
6005	F	EO	18	3
6006	M	CON	18	3
5020	F	CON	19	4
5021	F	EO	19	2
5022	F	MON	19	3
5023	F	EOPROB	19	3
5024	F	PROB	19	3
5025	F	PROB	19	3
5026	F	MON	19	3
5028	F	EOPROB	19	3
5029	F	CON	19	2
5030	M	EOPROB	19	1
5031	M	EO	19	3
5032	M	MON	19	3
5033	M	PROB	19	2
5034	F	EO	19	1
5035	F	CON	19	1
5036	M	CON	19	3
5037	F	EO	19	1
5038	M	EOPROB	19	1
5039	M	PROB	19	3
5040	M	MON	19	2
5041	M	EO	19	1
5044	M	PROB	19	3
6001	F	EOPROB	19	2
6002	F	MON	19	1
6003	M	MON	19	2
6004	M	EOPROB	19	4
6005	F	EO	19	3
6006	M	CON	19	3
5020	F	CON	20	4
5021	F	EO	20	2
5022	F	MON	20	2
5023	F	EOPROB	20	2
5024	F	PROB	20	4
5025	F	PROB	20	3
5026	F	MON	20	3
5028	F	EOPROB	20	3
5029	F	CON	20	2
5030	M	EOPROB	20	2
5031	M	EO	20	3
5032	M	MON	20	3
5033	M	PROB	20	2
5034	F	EO	20	1
5035	F	CON	20	1
5036	M	CON	20	3
5037	F	EO	20	1
5038	M	EOPROB	20	1
5039	M	PROB	20	2
5040	M	MON	20	2
5041	M	EO	20	1
5044	M	PROB	20	2
6001	F	EOPROB	20	2
6002	F	MON	20	1
6003	M	MON	20	1
6004	M	EOPROB	20	3
6005	F	EO	20	3
6006	M	CON	20	2
5020	F	CON	21	3
5021	F	EO	21	3
5022	F	MON	21	2
5023	F	EOPROB	21	2
5024	F	PROB	21	4
5025	F	PROB	21	4
5026	F	MON	21	4
5028	F	EOPROB	21	2
5029	F	CON	21	3
5030	M	EOPROB	21	2
5031	M	EO	21	3
5032	M	MON	21	2
5033	M	PROB	21	3
5034	F	EO	21	2
5035	F	CON	21	2
5036	M	CON	21	3
5037	F	EO	21	1
5038	M	EOPROB	21	2
5039	M	PROB	21	2
5040	M	MON	21	1
5041	M	EO	21	1
5044	M	PROB	21	2
6001	F	EOPROB	21	2
6002	F	MON	21	1
6003	M	MON	21	1
6004	M	EOPROB	21	3
6005	F	EO	21	2
6006	M	CON	21	1
5020	F	CON	22	3
5021	F	EO	22	3
5022	F	MON	22	3
5023	F	EOPROB	22	2
5024	F	PROB	22	3
5025	F	PROB	22	4
5026	F	MON	22	4
5028	F	EOPROB	22	2
5029	F	CON	22	3
5030	M	EOPROB	22	2
5031	M	EO	22	4
5032	M	MON	22	2
5033	M	PROB	22	3
5034	F	EO	22	2
5035	F	CON	22	2
5036	M	CON	22	3
5037	F	EO	22	2
5038	M	EOPROB	22	2
5039	M	PROB	22	2
5040	M	MON	22	1
5041	M	EO	22	1
5044	M	PROB	22	3
6001	F	EOPROB	22	2
6002	F	MON	22	1
6003	M	MON	22	1
6004	M	EOPROB	22	4
6005	F	EO	22	2
6006	M	CON	22	1
5020	F	CON	23	3
5021	F	EO	23	3
5022	F	MON	23	3
5023	F	EOPROB	23	2
5024	F	PROB	23	3
5025	F	PROB	23	3
5026	F	MON	23	3
5028	F	EOPROB	23	4
5029	F	CON	23	3
5030	M	EOPROB	23	1
5031	M	EO	23	4
5032	M	MON	23	2
5033	M	PROB	23	3
5034	F	EO	23	2
5035	F	CON	23	2
5036	M	CON	23	2
5037	F	EO	23	2
5038	M	EOPROB	23	2
5039	M	PROB	23	2
5040	M	MON	23	2
5041	M	EO	23	1
5044	M	PROB	23	3
6001	F	EOPROB	23	1
6002	F	MON	23	2
6003	M	MON	23	2
6004	M	EOPROB	23	4
6005	F	EO	23	2
6006	M	CON	23	2
5020	F	CON	24	3
5021	F	EO	24	3
5022	F	MON	24	2
5023	F	EOPROB	24	3
5024	F	PROB	24	3
5025	F	PROB	24	3
5026	F	MON	24	3
5028	F	EOPROB	24	4
5029	F	CON	24	3
5030	M	EOPROB	24	1
5031	M	EO	24	2
5032	M	MON	24	2
5033	M	PROB	24	6
5034	F	EO	24	1
5035	F	CON	24	3
5036	M	CON	24	2
5037	F	EO	24	2
5038	M	EOPROB	24	3
5039	M	PROB	24	2
5040	M	MON	24	2
5041	M	EO	24	2
5044	M	PROB	24	3
6001	F	EOPROB	24	1
6002	F	MON	24	2
6003	M	MON	24	2
6004	M	EOPROB	24	4
6005	F	EO	24	2
6006	M	CON	24	2
5020	F	CON	25	3
5021	F	EO	25	3
5022	F	MON	25	2
5023	F	EOPROB	25	3
5024	F	PROB	25	3
5025	F	PROB	25	2
5026	F	MON	25	2
5028	F	EOPROB	25	3
5029	F	CON	25	3
5030	M	EOPROB	25	1
5031	M	EO	25	1
5032	M	MON	25	2
5033	M	PROB	25	6
5034	F	EO	25	1
5035	F	CON	25	3
5036	M	CON	25	3
5037	F	EO	25	2
5038	M	EOPROB	25	3
5039	M	PROB	25	1
5040	M	MON	25	2
5041	M	EO	25	2
5044	M	PROB	25	3
6001	F	EOPROB	25	1
6002	F	MON	25	2
6003	M	MON	25	2
6004	M	EOPROB	25	3
6005	F	EO	25	3
6006	M	CON	25	2
5020	F	CON	26	2
5021	F	EO	26	2
5022	F	MON	26	2
5023	F	EOPROB	26	3
5024	F	PROB	26	3
5025	F	PROB	26	3
5026	F	MON	26	2
5028	F	EOPROB	26	3
5029	F	CON	26	2
5030	M	EOPROB	26	2
5031	M	EO	26	1
5032	M	MON	26	3
5033	M	PROB	26	6
5034	F	EO	26	2
5035	F	CON	26	3
5036	M	CON	26	3
5037	F	EO	26	2
5038	M	EOPROB	26	2
5039	M	PROB	26	1
5040	M	MON	26	2
5041	M	EO	26	2
5044	M	PROB	26	3
6001	F	EOPROB	26	1
6002	F	MON	26	1
6003	M	MON	26	2
6004	M	EOPROB	26	3
6005	F	EO	26	3
6006	M	CON	26	3
5020	F	CON	27	2
5021	F	EO	27	2
5022	F	MON	27	1
5023	F	EOPROB	27	3
5024	F	PROB	27	3
5025	F	PROB	27	3
5026	F	MON	27	2
5028	F	EOPROB	27	3
5029	F	CON	27	2
5030	M	EOPROB	27	1
5031	M	EO	27	4
5032	M	MON	27	3
5033	M	PROB	27	6
5034	F	EO	27	2
5035	F	CON	27	3
5036	M	CON	27	3
5037	F	EO	27	1
5038	M	EOPROB	27	2
5039	M	PROB	27	1
5040	M	MON	27	2
5041	M	EO	27	2
5044	M	PROB	27	2
6001	F	EOPROB	27	2
6002	F	MON	27	1
6003	M	MON	27	3
6004	M	EOPROB	27	2
6005	F	EO	27	2
6006	M	CON	27	3
5020	F	CON	28	2
5021	F	EO	28	2
5022	F	MON	28	1
5023	F	EOPROB	28	3
5024	F	PROB	28	3
5025	F	PROB	28	4
5026	F	MON	28	2
5028	F	EOPROB	28	3
5029	F	CON	28	2
5030	M	EOPROB	28	4
5031	M	EO	28	4
5032	M	MON	28	3
5033	M	PROB	28	6
5034	F	EO	28	2
5035	F	CON	28	3
5036	M	CON	28	3
5037	F	EO	28	1
5038	M	EOPROB	28	2
5039	M	PROB	28	2
5040	M	MON	28	2
5041	M	EO	28	2
5044	M	PROB	28	2
6001	F	EOPROB	28	2
6002	F	MON	28	1
6003	M	MON	28	3
6004	M	EOPROB	28	3
6005	F	EO	28	2
6006	M	CON	28	3
5020	F	CON	29	2
5021	F	EO	29	2
5022	F	MON	29	1
5023	F	EOPROB	29	3
5024	F	PROB	29	4
5025	F	PROB	29	3
5026	F	MON	29	2
5028	F	EOPROB	29	3
5029	F	CON	29	3
5030	M	EOPROB	29	4
5031	M	EO	29	3
5032	M	MON	29	4
5033	M	PROB	29	6
5034	F	EO	29	1
5035	F	CON	29	3
5036	M	CON	29	3
5037	F	EO	29	1
5038	M	EOPROB	29	3
5039	M	PROB	29	2
5040	M	MON	29	2
5041	M	EO	29	3
5044	M	PROB	29	2
6001	F	EOPROB	29	2
6002	F	MON	29	2
6003	M	MON	29	3
6004	M	EOPROB	29	3
6005	F	EO	29	1
6006	M	CON	29	3
5020	F	CON	30	3
5021	F	EO	30	1
5022	F	MON	30	1
5023	F	EOPROB	30	3
5024	F	PROB	30	4
5025	F	PROB	30	2
5026	F	MON	30	3
5028	F	EOPROB	30	3
5029	F	CON	30	4
5030	M	EOPROB	30	2
5031	M	EO	30	2
5032	M	MON	30	4
5033	M	PROB	30	3
5034	F	EO	30	1
5035	F	CON	30	4
5036	M	CON	30	4
5037	F	EO	30	1
5038	M	EOPROB	30	3
5039	M	PROB	30	2
5040	M	MON	30	2
5041	M	EO	30	3
5044	M	PROB	30	3
6001	F	EOPROB	30	3
6002	F	MON	30	2
6003	M	MON	30	3
6004	M	EOPROB	30	3
6005	F	EO	30	2
6006	M	CON	30	4
5020	F	CON	31	3
5021	F	EO	31	1
5022	F	MON	31	2
5023	F	EOPROB	31	4
5024	F	PROB	31	4
5025	F	PROB	31	2
5026	F	MON	31	3
5028	F	EOPROB	31	3
5029	F	CON	31	4
5030	M	EOPROB	31	2
5031	M	EO	31	1
5032	M	MON	31	3
5033	M	PROB	31	3
5034	F	EO	31	2
5035	F	CON	31	4
5036	M	CON	31	4
5037	F	EO	31	2
5038	M	EOPROB	31	2
5039	M	PROB	31	3
5040	M	MON	31	1
5041	M	EO	31	3
5044	M	PROB	31	3
6001	F	EOPROB	31	3
6002	F	MON	31	1
6003	M	MON	31	1
6004	M	EOPROB	31	2
6005	F	EO	31	1
6006	M	CON	31	4
5020	F	CON	32	4
5021	F	EO	32	1
5022	F	MON	32	2
5023	F	EOPROB	32	4
5024	F	PROB	32	4
5025	F	PROB	32	3
5026	F	MON	32	3
5028	F	EOPROB	32	4
5029	F	CON	32	3
5030	M	EOPROB	32	2
5031	M	EO	32	2
5032	M	MON	32	3
5033	M	PROB	32	3
5034	F	EO	32	2
5035	F	CON	32	4
5036	M	CON	32	4
5037	F	EO	32	2
5038	M	EOPROB	32	2
5039	M	PROB	32	3
5040	M	MON	32	1
5041	M	EO	32	3
5044	M	PROB	32	3
6001	F	EOPROB	32	3
6002	F	MON	32	2
6003	M	MON	32	2
6004	M	EOPROB	32	3
6005	F	EO	32	1
6006	M	CON	32	4
5020	F	CON	33	3
5021	F	EO	33	2
5022	F	MON	33	1
5023	F	EOPROB	33	3
5024	F	PROB	33	4
5025	F	PROB	33	3
5026	F	MON	33	4
5028	F	EOPROB	33	4
5029	F	CON	33	2
5030	M	EOPROB	33	2
5031	M	EO	33	1
5032	M	MON	33	3
5033	M	PROB	33	3
5034	F	EO	33	3
5035	F	CON	33	3
5036	M	CON	33	4
5037	F	EO	33	2
5038	M	EOPROB	33	3
5039	M	PROB	33	3
5040	M	MON	33	1
5041	M	EO	33	2
5044	M	PROB	33	3
6001	F	EOPROB	33	3
6002	F	MON	33	1
6003	M	MON	33	2
6004	M	EOPROB	33	3
6005	F	EO	33	2
6006	M	CON	33	4
5020	F	CON	34	3
5021	F	EO	34	2
5022	F	MON	34	2
5023	F	EOPROB	34	3
5024	F	PROB	34	4
5025	F	PROB	34	4
5026	F	MON	34	4
5028	F	EOPROB	34	4
5029	F	CON	34	2
5030	M	EOPROB	34	2
5031	M	EO	34	1
5032	M	MON	34	3
5033	M	PROB	34	2
5034	F	EO	34	3
5035	F	CON	34	3
5036	M	CON	34	3
5037	F	EO	34	1
5038	M	EOPROB	34	3
5039	M	PROB	34	4
5040	M	MON	34	2
5041	M	EO	34	2
5044	M	PROB	34	3
6001	F	EOPROB	34	4
6002	F	MON	34	1
6003	M	MON	34	1
6004	M	EOPROB	34	3
6005	F	EO	34	2
6006	M	CON	34	4
5020	F	CON	35	2
5021	F	EO	35	1
5022	F	MON	35	2
5023	F	EOPROB	35	4
5024	F	PROB	35	3
5025	F	PROB	35	4
5026	F	MON	35	4
5028	F	EOPROB	35	4
5029	F	CON	35	2
5030	M	EOPROB	35	3
5031	M	EO	35	1
5032	M	MON	35	3
5033	M	PROB	35	2
5034	F	EO	35	3
5035	F	CON	35	4
5036	M	CON	35	3
5037	F	EO	35	1
5038	M	EOPROB	35	2
5039	M	PROB	35	4
5040	M	MON	35	2
5041	M	EO	35	3
5044	M	PROB	35	3
6001	F	EOPROB	35	4
6002	F	MON	35	1
6003	M	MON	35	2
6004	M	EOPROB	35	2
6005	F	EO	35	2
6006	M	CON	35	4
5020	F	CON	36	2
5021	F	EO	36	2
5022	F	MON	36	2
5023	F	EOPROB	36	3
5024	F	PROB	36	3
5025	F	PROB	36	4
5026	F	MON	36	4
5028	F	EOPROB	36	3
5029	F	CON	36	2
5030	M	EOPROB	36	2
5031	M	EO	36	1
5032	M	MON	36	3
5033	M	PROB	36	2
5034	F	EO	36	3
5035	F	CON	36	3
5036	M	CON	36	3
5037	F	EO	36	1
5038	M	EOPROB	36	2
5039	M	PROB	36	4
5040	M	MON	36	3
5041	M	EO	36	3
5044	M	PROB	36	2
6001	F	EOPROB	36	4
6002	F	MON	36	2
6003	M	MON	36	3
6004	M	EOPROB	36	2
6005	F	EO	36	1
6006	M	CON	36	4
5020	F	CON	37	2
5021	F	EO	37	1
5022	F	MON	37	3
5023	F	EOPROB	37	3
5024	F	PROB	37	3
5025	F	PROB	37	3
5026	F	MON	37	4
5028	F	EOPROB	37	3
5029	F	CON	37	2
5030	M	EOPROB	37	1
5031	M	EO	37	2
5032	M	MON	37	2
5033	M	PROB	37	3
5034	F	EO	37	3
5035	F	CON	37	4
5036	M	CON	37	4
5037	F	EO	37	2
5038	M	EOPROB	37	2
5039	M	PROB	37	4
5040	M	MON	37	3
5041	M	EO	37	2
5044	M	PROB	37	2
6001	F	EOPROB	37	4
6002	F	MON	37	2
6003	M	MON	37	3
6004	M	EOPROB	37	2
6005	F	EO	37	1
6006	M	CON	37	4
5020	F	CON	38	3
5021	F	EO	38	2
5022	F	MON	38	3
5023	F	EOPROB	38	2
5024	F	PROB	38	3
5025	F	PROB	38	3
5026	F	MON	38	4
5028	F	EOPROB	38	3
5029	F	CON	38	2
5030	M	EOPROB	38	1
5031	M	EO	38	2
5032	M	MON	38	2
5033	M	PROB	38	3
5034	F	EO	38	2
5035	F	CON	38	4
5036	M	CON	38	4
5037	F	EO	38	2
5038	M	EOPROB	38	2
5039	M	PROB	38	4
5040	M	MON	38	3
5041	M	EO	38	3
5044	M	PROB	38	2
6001	F	EOPROB	38	3
6002	F	MON	38	2
6003	M	MON	38	3
6004	M	EOPROB	38	3
6005	F	EO	38	1
6006	M	CON	38	3
5020	F	CON	39	3
5021	F	EO	39	3
5022	F	MON	39	3
5023	F	EOPROB	39	3
5024	F	PROB	39
5025	F	PROB	39	4
5026	F	MON	39	3
5028	F	EOPROB	39	2
5029	F	CON	39	1
5030	M	EOPROB	39	1
5031	M	EO	39	2
5032	M	MON	39	2
5033	M	PROB	39	4
5034	F	EO	39	2
5035	F	CON	39	3
5036	M	CON	39	4
5037	F	EO	39	2
5038	M	EOPROB	39	2
5039	M	PROB	39	3
5040	M	MON	39	3
5041	M	EO	39	3
5044	M	PROB	39	3
6001	F	EOPROB	39	3
6002	F	MON	39	1
6003	M	MON	39	3
6004	M	EOPROB	39	3
6005	F	EO	39	2
6006	M	CON	39	3
5020	F	CON	40	3
5021	F	EO	40	3
5022	F	MON	40	3
5023	F	EOPROB	40	3
5024	F	PROB	40	2
5025	F	PROB	40	4
5026	F	MON	40	3
5028	F	EOPROB	40	3
5029	F	CON	40	1
5030	M	EOPROB	40	1
5031	M	EO	40	2
5032	M	MON	40	2
5033	M	PROB	40	4
5034	F	EO	40	2
5035	F	CON	40	2
5036	M	CON	40	3
5037	F	EO	40	3
5038	M	EOPROB	40	3
5039	M	PROB	40	4
5040	M	MON	40	3
5041	M	EO	40	2
5044	M	PROB	40	3
6001	F	EOPROB	40	4
6002	F	MON	40	2
6003	M	MON	40	3
6004	M	EOPROB	40	2
6005	F	EO	40	1
6006	M	CON	40	3
5020	F	CON	41	3
5021	F	EO	41	4
5022	F	MON	41	3
5023	F	EOPROB	41	3
5024	F	PROB	41	2
5025	F	PROB	41	4
5026	F	MON	41	4
5028	F	EOPROB	41	3
5029	F	CON	41	1
5030	M	EOPROB	41	1
5031	M	EO	41	2
5032	M	MON	41	3
5033	M	PROB	41	4
5034	F	EO	41	2
5035	F	CON	41	2
5036	M	CON	41	3
5037	F	EO	41	3
5038	M	EOPROB	41	3
5039	M	PROB	41	4
5040	M	MON	41	3
5041	M	EO	41	3
5044	M	PROB	41	4
6001	F	EOPROB	41	4
6002	F	MON	41	2
6003	M	MON	41	3
6004	M	EOPROB	41	2
6005	F	EO	41	1
6006	M	CON	41	3
5020	F	CON	42	2
5021	F	EO	42	4
5022	F	MON	42	4
5023	F	EOPROB	42	3
5024	F	PROB	42	2
5025	F	PROB	42	4
5026	F	MON	42	4
5028	F	EOPROB	42	3
5029	F	CON	42	1
5030	M	EOPROB	42	1
5031	M	EO	42	3
5032	M	MON	42	3
5033	M	PROB	42	4
5034	F	EO	42	3
5035	F	CON	42	2
5036	M	CON	42	2
5037	F	EO	42	2
5038	M	EOPROB	42	3
5039	M	PROB	42	3
5040	M	MON	42	2
5041	M	EO	42	3
5044	M	PROB	42	4
6001	F	EOPROB	42	4
6002	F	MON	42	2
6003	M	MON	42	2
6004	M	EOPROB	42	2
6005	F	EO	42	1
6006	M	CON	42	3
5020	F	CON	43	2
5021	F	EO	43	4
5022	F	MON	43	4
5023	F	EOPROB	43	2
5024	F	PROB	43	3
5025	F	PROB	43	4
5026	F	MON	43	4
5028	F	EOPROB	43	2
5029	F	CON	43	1
5030	M	EOPROB	43	1
5031	M	EO	43	3
5032	M	MON	43	3
5033	M	PROB	43	3
5034	F	EO	43	3
5035	F	CON	43	3
5036	M	CON	43	2
5037	F	EO	43	2
5038	M	EOPROB	43	4
5039	M	PROB	43	3
5040	M	MON	43	2
5041	M	EO	43	2
5044	M	PROB	43	4
6001	F	EOPROB	43	3
6002	F	MON	43	3
6003	M	MON	43	2
6004	M	EOPROB	43	2
6005	F	EO	43	2
6006	M	CON	43	3
5020	F	CON	44	3
5021	F	EO	44	3
5022	F	MON	44	4
5023	F	EOPROB	44	2
5024	F	PROB	44	3
5025	F	PROB	44	3
5026	F	MON	44	2
5028	F	EOPROB	44	2
5029	F	CON	44	2
5030	M	EOPROB	44	1
5031	M	EO	44	3
5032	M	MON	44	2
5033	M	PROB	44	3
5034	F	EO	44	4
5035	F	CON	44	3
5036	M	CON	44	3
5037	F	EO	44	3
5038	M	EOPROB	44	4
5039	M	PROB	44	4
5040	M	MON	44	3
5041	M	EO	44	2
5044	M	PROB	44	3
6001	F	EOPROB	44	3
6002	F	MON	44	3
6003	M	MON	44	3
6004	M	EOPROB	44	3
6005	F	EO	44	2
6006	M	CON	44	2
5020	F	CON	45	3
5021	F	EO	45	3
5022	F	MON	45	3
5023	F	EOPROB	45	3
5024	F	PROB	45	3
5025	F	PROB	45	3
5026	F	MON	45	3
5028	F	EOPROB	45	2
5029	F	CON	45	3
5030	M	EOPROB	45	1
5031	M	EO	45	2
5032	M	MON	45	2
5033	M	PROB	45	3
5034	F	EO	45	4
5035	F	CON	45	2
5036	M	CON	45	3
5037	F	EO	45	3
5038	M	EOPROB	45	4
5039	M	PROB	45	4
5040	M	MON	45	3
5041	M	EO	45	3
5044	M	PROB	45	3
6001	F	EOPROB	45	4
6002	F	MON	45	3
6003	M	MON	45	3
6004	M	EOPROB	45	2
6005	F	EO	45	1
6006	M	CON	45	2
5020	F	CON	46	3
5021	F	EO	46	4
5022	F	MON	46	3
5023	F	EOPROB	46	2
5024	F	PROB	46	2
5025	F	PROB	46	3
5026	F	MON	46	2
5028	F	EOPROB	46	3
5029	F	CON	46	2
5030	M	EOPROB	46	1
5031	M	EO	46	2
5032	M	MON	46	3
5033	M	PROB	46	4
5034	F	EO	46	4
5035	F	CON	46	2
5036	M	CON	46	3
5037	F	EO	46	3
5038	M	EOPROB	46	3
5039	M	PROB	46	3
5040	M	MON	46	3
5041	M	EO	46	4
5044	M	PROB	46	3
6001	F	EOPROB	46	4
6002	F	MON	46	2
6003	M	MON	46	3
6004	M	EOPROB	46	2
6005	F	EO	46	1
6006	M	CON	46	2
5020	F	CON	47	2
5021	F	EO	47	3
5022	F	MON	47	3
5023	F	EOPROB	47	2
5024	F	PROB	47	2
5025	F	PROB	47	4
5026	F	MON	47	2
5028	F	EOPROB	47	3
5029	F	CON	47	1
5030	M	EOPROB	47	1
5031	M	EO	47	3
5032	M	MON	47	3
5033	M	PROB	47	4
5034	F	EO	47	3
5035	F	CON	47	3
5036	M	CON	47	3
5037	F	EO	47	3
5038	M	EOPROB	47	3
5039	M	PROB	47	3
5040	M	MON	47	3
5041	M	EO	47	4
5044	M	PROB	47	2
6001	F	EOPROB	47	3
6002	F	MON	47	2
6003	M	MON	47	3
6004	M	EOPROB	47	2
6005	F	EO	47	1
6006	M	CON	47	3
5020	F	CON	48	2
5021	F	EO	48	4
5022	F	MON	48	2
5023	F	EOPROB	48	2
5024	F	PROB	48	3
5025	F	PROB	48	4
5026	F	MON	48	3
5028	F	EOPROB	48	3
5029	F	CON	48	2
5030	M	EOPROB	48	1
5031	M	EO	48	3
5032	M	MON	48	3
5033	M	PROB	48	3
5034	F	EO	48	3
5035	F	CON	48	2
5036	M	CON	48	3
5037	F	EO	48	3
5038	M	EOPROB	48	4
5039	M	PROB	48	4
5040	M	MON	48	3
5041	M	EO	48	4
5044	M	PROB	48	2
6001	F	EOPROB	48	3
6002	F	MON	48	2
6003	M	MON	48	4
6004	M	EOPROB	48	3
6005	F	EO	48	1
6006	M	CON	48	3
5020	F	CON	49	2
5021	F	EO	49	3
5022	F	MON	49	2
5023	F	EOPROB	49	2
5024	F	PROB	49	3
5025	F	PROB	49	4
5026	F	MON	49	2
5028	F	EOPROB	49	3
5029	F	CON	49	4
5030	M	EOPROB	49	2
5031	M	EO	49	2
5032	M	MON	49	2
5033	M	PROB	49	2
5034	F	EO	49	3
5035	F	CON	49	3
5036	M	CON	49	3
5037	F	EO	49	2
5038	M	EOPROB	49	4
5039	M	PROB	49	4
5040	M	MON	49	4
5041	M	EO	49	4
5044	M	PROB	49	3
6001	F	EOPROB	49	4
6002	F	MON	49	2
6003	M	MON	49	4
6004	M	EOPROB	49	3
6005	F	EO	49	2
6006	M	CON	49	3
5020	F	CON	50	3
5021	F	EO	50	3
5022	F	MON	50	3
5023	F	EOPROB	50	3
5024	F	PROB	50	2
5025	F	PROB	50	3
5026	F	MON	50	2
5028	F	EOPROB	50	3
5029	F	CON	50	4
5030	M	EOPROB	50	2
5031	M	EO	50	2
5032	M	MON	50	2
5033	M	PROB	50	2
5034	F	EO	50	3
5035	F	CON	50	3
5036	M	CON	50	2
5037	F	EO	50	2
5038	M	EOPROB	50	4
5039	M	PROB	50	4
5040	M	MON	50	4
5041	M	EO	50	4
5044	M	PROB	50	3
6001	F	EOPROB	50	4
6002	F	MON	50	3
6003	M	MON	50	4
6004	M	EOPROB	50	3
6005	F	EO	50	2
6006	M	CON	50	2
5020	F	CON	51	3
5021	F	EO	51	4
5022	F	MON	51	3
5023	F	EOPROB	51	3
5024	F	PROB	51	2
5025	F	PROB	51	3
5026	F	MON	51	3
5028	F	EOPROB	51	2
5029	F	CON	51	3
5030	M	EOPROB	51	2
5031	M	EO	51	2
5032	M	MON	51	2
5033	M	PROB	51	3
5034	F	EO	51	2
5035	F	CON	51	4
5036	M	CON	51	2
5037	F	EO	51	3
5038	M	EOPROB	51	4
5039	M	PROB	51	4
5040	M	MON	51	4
5041	M	EO	51	3
5044	M	PROB	51	3
6001	F	EOPROB	51	3
6002	F	MON	51	3
6003	M	MON	51	3
6004	M	EOPROB	51	2
6005	F	EO	51	2
6006	M	CON	51	3
5020	F	CON	52	4
5021	F	EO	52	4
5022	F	MON	52	2
5023	F	EOPROB	52	3
5024	F	PROB	52	2
5025	F	PROB	52	2
5026	F	MON	52	2
5028	F	EOPROB	52	3
5029	F	CON	52	2
5030	M	EOPROB	52	2
5031	M	EO	52	3
5032	M	MON	52	3
5033	M	PROB	52	3
5034	F	EO	52	2
5035	F	CON	52	4
5036	M	CON	52	2
5037	F	EO	52	3
5038	M	EOPROB	52	3
5039	M	PROB	52	4
5040	M	MON	52	4
5041	M	EO	52	3
5044	M	PROB	52	4
6001	F	EOPROB	52	3
6002	F	MON	52	3
6003	M	MON	52	3
6004	M	EOPROB	52	2
6005	F	EO	52	2
6006	M	CON	52	3
5020	F	CON	53	4
5021	F	EO	53	3
5022	F	MON	53	3
5023	F	EOPROB	53	3
5024	F	PROB	53	3
5025	F	PROB	53	2
5026	F	MON	53	2
5028	F	EOPROB	53	4
5029	F	CON	53	2
5030	M	EOPROB	53	3
5031	M	EO	53	3
5032	M	MON	53	3
5033	M	PROB	53	4
5034	F	EO	53	2
5035	F	CON	53	4
5036	M	CON	53	3
5037	F	EO	53	4
5038	M	EOPROB	53	3
5039	M	PROB	53	3
5040	M	MON	53	3
5041	M	EO	53	3
5044	M	PROB	53	4
6001	F	EOPROB	53	4
6002	F	MON	53	2
6003	M	MON	53	3
6004	M	EOPROB	53	2
6005	F	EO	53	2
6006	M	CON	53	2
5020	F	CON	54	3
5021	F	EO	54	3
5022	F	MON	54	2
5023	F	EOPROB	54	4
5024	F	PROB	54	1
5025	F	PROB	54	2
5026	F	MON	54	3
5028	F	EOPROB	54	3
5029	F	CON	54	2
5030	M	EOPROB	54	4
5031	M	EO	54	3
5032	M	MON	54	3
5033	M	PROB	54	4
5034	F	EO	54	2
5035	F	CON	54	4
5036	M	CON	54	3
5037	F	EO	54	4
5038	M	EOPROB	54	3
5039	M	PROB	54	3
5040	M	MON	54	3
5041	M	EO	54	3
5044	M	PROB	54	4
6001	F	EOPROB	54	4
6002	F	MON	54	2
6003	M	MON	54	3
6004	M	EOPROB	54	2
6005	F	EO	54	3
6006	M	CON	54	3
5020	F	CON	55	3
5021	F	EO	55	2
5022	F	MON	55	2
5023	F	EOPROB	55	3
5024	F	PROB	55	1
5025	F	PROB	55	2
5026	F	MON	55	3
5028	F	EOPROB	55	3
5029	F	CON	55	2
5030	M	EOPROB	55	4
5031	M	EO	55	3
5032	M	MON	55	2
5033	M	PROB	55	3
5034	F	EO	55	3
5035	F	CON	55	3
5036	M	CON	55	4
5037	F	EO	55	4
5038	M	EOPROB	55	2
5039	M	PROB	55	2
5040	M	MON	55	3
5041	M	EO	55	2
5044	M	PROB	55	4
6001	F	EOPROB	55	4
6002	F	MON	55	3
6003	M	MON	55	3
6004	M	EOPROB	55	3
6005	F	EO	55	3
6006	M	CON	55	3
5020	F	CON	56	3
5021	F	EO	56	2
5022	F	MON	56	2
5023	F	EOPROB	56	4
5024	F	PROB	56	1
5025	F	PROB	56	2
5026	F	MON	56	2
5028	F	EOPROB	56	4
5029	F	CON	56	1
5030	M	EOPROB	56	4
5031	M	EO	56	3
5032	M	MON	56	2
5033	M	PROB	56	3
5034	F	EO	56	3
5035	F	CON	56	2
5036	M	CON	56	4
5037	F	EO	56	4
5038	M	EOPROB	56	2
5039	M	PROB	56	3
5040	M	MON	56	3
5041	M	EO	56	2
5044	M	PROB	56	3
6001	F	EOPROB	56	4
6002	F	MON	56	3
6003	M	MON	56	3
6004	M	EOPROB	56	3
6005	F	EO	56	3
6006	M	CON	56	3
5020	F	CON	57	3
5021	F	EO	57	2
5022	F	MON	57	3
5023	F	EOPROB	57	4
5024	F	PROB	57	1
5025	F	PROB	57	3
5026	F	MON	57	2
5028	F	EOPROB	57	4
5029	F	CON	57	2
5030	M	EOPROB	57	3
5031	M	EO	57	2
5032	M	MON	57	2
5033	M	PROB	57	3
5034	F	EO	57	4
5035	F	CON	57	2
5036	M	CON	57	4
5037	F	EO	57	4
5038	M	EOPROB	57	2
5039	M	PROB	57	3
5040	M	MON	57	2
5041	M	EO	57	2
5044	M	PROB	57	3
6001	F	EOPROB	57	4
6002	F	MON	57	2
6003	M	MON	57	3
6004	M	EOPROB	57	3
6005	F	EO	57	2
6006	M	CON	57	2
5020	F	CON	58	4
5021	F	EO	58	2
5022	F	MON	58	4
5023	F	EOPROB	58	3
5024	F	PROB	58	2
5025	F	PROB	58	3
5026	F	MON	58	3
5028	F	EOPROB	58	3
5029	F	CON	58	3
5030	M	EOPROB	58	3
5031	M	EO	58	2
5032	M	MON	58	1
5033	M	PROB	58	4
5034	F	EO	58	4
5035	F	CON	58	2
5036	M	CON	58	4
5037	F	EO	58	4
5038	M	EOPROB	58	3
5039	M	PROB	58	4
5040	M	MON	58	2
5041	M	EO	58	2
5044	M	PROB	58	3
6001	F	EOPROB	58	4
6002	F	MON	58	2
6003	M	MON	58	3
6004	M	EOPROB	58	3
6005	F	EO	58	3
6006	M	CON	58	3
5020	F	CON	59	4
5021	F	EO	59	2
5022	F	MON	59	4
5023	F	EOPROB	59	3
5024	F	PROB	59	2
5025	F	PROB	59	3
5026	F	MON	59	3
5028	F	EOPROB	59	3
5029	F	CON	59	4
5030	M	EOPROB	59	4
5031	M	EO	59	3
5032	M	MON	59	1
5033	M	PROB	59	4
5034	F	EO	59	4
5035	F	CON	59	2
5036	M	CON	59	3
5037	F	EO	59	3
5038	M	EOPROB	59	3
5039	M	PROB	59	4
5040	M	MON	59	3
5041	M	EO	59	2
5044	M	PROB	59	4
6001	F	EOPROB	59	3
6002	F	MON	59	2
6003	M	MON	59	3
6004	M	EOPROB	59	2
6005	F	EO	59	3
6006	M	CON	59	3
5020	F	CON	60	4
5021	F	EO	60	1
5022	F	MON	60	4
5023	F	EOPROB	60	2
5024	F	PROB	60	3
5025	F	PROB	60	2
5026	F	MON	60	3
5028	F	EOPROB	60	2
5029	F	CON	60	4
5030	M	EOPROB	60	4
5031	M	EO	60	4
5032	M	MON	60	1
5033	M	PROB	60	4
5034	F	EO	60	4
5035	F	CON	60	2
5036	M	CON	60	3
5037	F	EO	60	2
5038	M	EOPROB	60	3
5039	M	PROB	60	3
5040	M	MON	60	3
5041	M	EO	60	2
5044	M	PROB	60	4
6001	F	EOPROB	60	3
6002	F	MON	60	2
6003	M	MON	60	3
6004	M	EOPROB	60	2
6005	F	EO	60	2
6006	M	CON	60	2
5020	F	CON	61	4
5021	F	EO	61	1
5022	F	MON	61	3
5023	F	EOPROB	61	3
5024	F	PROB	61	2
5025	F	PROB	61	2
5026	F	MON	61	2
5028	F	EOPROB	61	3
5029	F	CON	61	4
5030	M	EOPROB	61	4
5031	M	EO	61	4
5032	M	MON	61	2
5033	M	PROB	61	4
5034	F	EO	61	4
5035	F	CON	61	3
5036	M	CON	61	4
5037	F	EO	61	2
5038	M	EOPROB	61	3
5039	M	PROB	61	3
5040	M	MON	61	3
5041	M	EO	61	1
5044	M	PROB	61	4
6001	F	EOPROB	61	3
6002	F	MON	61	2
6003	M	MON	61	3
6004	M	EOPROB	61	3
6005	F	EO	61	3
6006	M	CON	61
5020	F	CON	62	3
5021	F	EO	62	2
5022	F	MON	62	3
5023	F	EOPROB	62	3
5024	F	PROB	62	2
5025	F	PROB	62	2
5026	F	MON	62	2
5028	F	EOPROB	62	3
5029	F	CON	62	4
5030	M	EOPROB	62	3
5031	M	EO	62	4
5032	M	MON	62	2
5033	M	PROB	62	4
5034	F	EO	62	4
5035	F	CON	62	3
5036	M	CON	62	4
5037	F	EO	62	3
5038	M	EOPROB	62	2
5039	M	PROB	62	3
5040	M	MON	62	3
5041	M	EO	62	1
5044	M	PROB	62	3
6001	F	EOPROB	62	4
6002	F	MON	62	3
6003	M	MON	62	4
6004	M	EOPROB	62	4
6005	F	EO	62	4
6006	M	CON	62
5020	F	CON	63	3
5021	F	EO	63	3
5022	F	MON	63	3
5023	F	EOPROB	63	3
5024	F	PROB	63	2
5025	F	PROB	63	4
5026	F	MON	63	2
5028	F	EOPROB	63	3
5029	F	CON	63	4
5030	M	EOPROB	63	3
5031	M	EO	63	4
5032	M	MON	63	3
5033	M	PROB	63	4
5034	F	EO	63	4
5035	F	CON	63	3
5036	M	CON	63	4
5037	F	EO	63	3
5038	M	EOPROB	63	3
5039	M	PROB	63	4
5040	M	MON	63	3
5041	M	EO	63	2
5044	M	PROB	63	3
6001	F	EOPROB	63	4
6002	F	MON	63	3
6003	M	MON	63	4
6004	M	EOPROB	63	4
6005	F	EO	63
6006	M	CON	63
5020	F	CON	64	4
5021	F	EO	64	3
5022	F	MON	64	3
5023	F	EOPROB	64	4
5024	F	PROB	64	3
5025	F	PROB	64	4
5026	F	MON	64	3
5028	F	EOPROB	64	2
5029	F	CON	64	3
5030	M	EOPROB	64	3
5031	M	EO	64	4
5032	M	MON	64	4
5033	M	PROB	64	3
5034	F	EO	64	3
5035	F	CON	64	4
5036	M	CON	64	4
5037	F	EO	64	4
5038	M	EOPROB	64	4
5039	M	PROB	64	4
5040	M	MON	64	3
5041	M	EO	64	3
5044	M	PROB	64	2
6001	F	EOPROB	64	3
6002	F	MON	64	4
6003	M	MON	64	3
6004	M	EOPROB	64	4
6005	F	EO	64
6006	M	CON	64
5020	F	CON	65	3
5021	F	EO	65	4
5022	F	MON	65	4
5023	F	EOPROB	65	4
5024	F	PROB	65	3
5025	F	PROB	65	4
5026	F	MON	65	3
5028	F	EOPROB	65	2
5029	F	CON	65	3
5030	M	EOPROB	65	3
5031	M	EO	65	3
5032	M	MON	65	4
5033	M	PROB	65	3
5034	F	EO	65	3
5035	F	CON	65	4
5036	M	CON	65	3
5037	F	EO	65	4
5038	M	EOPROB	65	4
5039	M	PROB	65	4
5040	M	MON	65	3
5041	M	EO	65	4
5044	M	PROB	65	2
6001	F	EOPROB	65	3
6002	F	MON	65	4
6003	M	MON	65	4
6004	M	EOPROB	65	4
6005	F	EO	65
6006	M	CON	65
5020	F	CON	66	4
5021	F	EO	66	4
5022	F	MON	66	4
5023	F	EOPROB	66	3
5024	F	PROB	66	4
5025	F	PROB	66	4
5026	F	MON	66	3
5028	F	EOPROB	66	2
5029	F	CON	66	3
5030	M	EOPROB	66	4
5031	M	EO	66	3
5032	M	MON	66	4
5033	M	PROB	66	3
5034	F	EO	66	3
5035	F	CON	66	4
5036	M	CON	66	3
5037	F	EO	66	4
5038	M	EOPROB	66	4
5039	M	PROB	66	4
5040	M	MON	66	4
5041	M	EO	66	4
5044	M	PROB	66	2
6001	F	EOPROB	66	4
6002	F	MON	66	4
6003	M	MON	66	4
6004	M	EOPROB	66	3
6005	F	EO	66
6006	M	CON	66
5020	F	CON	67	4
5021	F	EO	67	4
5022	F	MON	67	3
5023	F	EOPROB	67	3
5024	F	PROB	67	4
5025	F	PROB	67	3
5026	F	MON	67	3
5028	F	EOPROB	67	2
5029	F	CON	67	3
5030	M	EOPROB	67	4
5031	M	EO	67	3
5032	M	MON	67	4
5033	M	PROB	67	4
5034	F	EO	67	4
5035	F	CON	67	4
5036	M	CON	67	3
5037	F	EO	67	4
5038	M	EOPROB	67	4
5039	M	PROB	67	4
5040	M	MON	67	4
5041	M	EO	67	4
5044	M	PROB	67	3
6001	F	EOPROB	67	4
6002	F	MON	67	4
6003	M	MON	67	4
6004	M	EOPROB	67
6005	F	EO	67
6006	M	CON	67
5020	F	CON	68	3
5021	F	EO	68	4
5022	F	MON	68	3
5023	F	EOPROB	68	3
5024	F	PROB	68	4
5025	F	PROB	68	2
5026	F	MON	68	3
5028	F	EOPROB	68	3
5029	F	CON	68	3
5030	M	EOPROB	68	4
5031	M	EO	68	2
5032	M	MON	68	4
5033	M	PROB	68	4
5034	F	EO	68	4
5035	F	CON	68	4
5036	M	CON	68	4
5037	F	EO	68	4
5038	M	EOPROB	68	4
5039	M	PROB	68	3
5040	M	MON	68	4
5041	M	EO	68	4
5044	M	PROB	68	4
6001	F	EOPROB	68	4
6002	F	MON	68	3
6003	M	MON	68	3
6004	M	EOPROB	68
6005	F	EO	68
6006	M	CON	68
5020	F	CON	69	3
5021	F	EO	69	3
5022	F	MON	69	4
5023	F	EOPROB	69	4
5024	F	PROB	69	1
5025	F	PROB	69	3
5026	F	MON	69	3
5028	F	EOPROB	69	2
5029	F	CON	69	4
5030	M	EOPROB	69	3
5031	M	EO	69	2
5032	M	MON	69	4
5033	M	PROB	69	4
5034	F	EO	69	3
5035	F	CON	69	4
5036	M	CON	69	4
5037	F	EO	69	3
5038	M	EOPROB	69	3
5039	M	PROB	69	2
5040	M	MON	69	4
5041	M	EO	69	4
5044	M	PROB	69	4
6001	F	EOPROB	69	4
6002	F	MON	69	3
6003	M	MON	69	3
6004	M	EOPROB	69
6005	F	EO	69
6006	M	CON	69
5020	F	CON	70	2
5021	F	EO	70	3
5022	F	MON	70	4
5023	F	EOPROB	70	3
5024	F	PROB	70	2
5025	F	PROB	70	3
5026	F	MON	70	3
5028	F	EOPROB	70	2
5029	F	CON	70	4
5030	M	EOPROB	70	3
5031	M	EO	70	3
5032	M	MON	70	3
5033	M	PROB	70	4
5034	F	EO	70	3
5035	F	CON	70	4
5036	M	CON	70	4
5037	F	EO	70	3
5038	M	EOPROB	70	3
5039	M	PROB	70	2
5040	M	MON	70	4
5041	M	EO	70	3
5044	M	PROB	70	4
6001	F	EOPROB	70	4
6002	F	MON	70	3
6003	M	MON	70	4
6004	M	EOPROB	70
6005	F	EO	70
6006	M	CON	70
5020	F	CON	71	2
5021	F	EO	71	3
5022	F	MON	71	4
5023	F	EOPROB	71	3
5024	F	PROB	71	2
5025	F	PROB	71	2
5026	F	MON	71	3
5028	F	EOPROB	71	2
5029	F	CON	71	3
5030	M	EOPROB	71	3
5031	M	EO	71	3
5032	M	MON	71	3
5033	M	PROB	71	4
5034	F	EO	71	3
5035	F	CON	71	4
5036	M	CON	71	4
5037	F	EO	71	3
5038	M	EOPROB	71	3
5039	M	PROB	71	3
5040	M	MON	71	3
5041	M	EO	71	3
5044	M	PROB	71	3
6001	F	EOPROB	71	3
6002	F	MON	71	4
6003	M	MON	71	4
6004	M	EOPROB	71
6005	F	EO	71
6006	M	CON	71
5020	F	CON	72	3
5021	F	EO	72	3
5022	F	MON	72	3
5023	F	EOPROB	72	3
5024	F	PROB	72	4
5025	F	PROB	72	4
5026	F	MON	72	3
5028	F	EOPROB	72	3
5029	F	CON	72	3
5030	M	EOPROB	72	3
5031	M	EO	72	3
5032	M	MON	72	3
5033	M	PROB	72	4
5034	F	EO	72	3
5035	F	CON	72	4
5036	M	CON	72	3
5037	F	EO	72	4
5038	M	EOPROB	72	4
5039	M	PROB	72	3
5040	M	MON	72	3
5041	M	EO	72	2
5044	M	PROB	72	3
6001	F	EOPROB	72	3
6002	F	MON	72	3
6003	M	MON	72	4
6004	M	EOPROB	72
6005	F	EO	72
6006	M	CON	72
5020	F	CON	73	3
5021	F	EO	73	3
5022	F	MON	73	3
5023	F	EOPROB	73	2
5024	F	PROB	73	2
5025	F	PROB	73	4
5026	F	MON	73	3
5028	F	EOPROB	73	3
5029	F	CON	73	3
5030	M	EOPROB	73	2
5031	M	EO	73	2
5032	M	MON	73	4
5033	M	PROB	73	4
5034	F	EO	73	3
5035	F	CON	73	4
5036	M	CON	73	3
5037	F	EO	73	4
5038	M	EOPROB	73	4
5039	M	PROB	73	3
5040	M	MON	73	3
5041	M	EO	73	2
5044	M	PROB	73	3
6001	F	EOPROB	73	2
6002	F	MON	73	3
6003	M	MON	73	4
6004	M	EOPROB	73
6005	F	EO	73
6006	M	CON	73
5020	F	CON	74	3
5021	F	EO	74	2
5022	F	MON	74	3
5023	F	EOPROB	74	2
5024	F	PROB	74	2
5025	F	PROB	74	3
5026	F	MON	74	2
5028	F	EOPROB	74	2
5029	F	CON	74	3
5030	M	EOPROB	74	2
5031	M	EO	74	2
5032	M	MON	74	4
5033	M	PROB	74	3
5034	F	EO	74	2
5035	F	CON	74	4
5036	M	CON	74	3
5037	F	EO	74	3
5038	M	EOPROB	74	3
5039	M	PROB	74	3
5040	M	MON	74	3
5041	M	EO	74	2
5044	M	PROB	74	3
6001	F	EOPROB	74	2
6002	F	MON	74	3
6003	M	MON	74	4
6004	M	EOPROB	74
6005	F	EO	74
6006	M	CON	74
5020	F	CON	75	3
5021	F	EO	75	3
5022	F	MON	75	3
5023	F	EOPROB	75	2
5024	F	PROB	75	2
5025	F	PROB	75	3
5026	F	MON	75	2
5028	F	EOPROB	75	2
5029	F	CON	75	3
5030	M	EOPROB	75	2
5031	M	EO	75	2
5032	M	MON	75	3
5033	M	PROB	75	3
5034	F	EO	75	2
5035	F	CON	75	3
5036	M	CON	75	3
5037	F	EO	75	2
5038	M	EOPROB	75	3
5039	M	PROB	75	2
5040	M	MON	75	3
5041	M	EO	75	2
5044	M	PROB	75	3
6001	F	EOPROB	75	3
6002	F	MON	75	3
6003	M	MON	75	3
6004	M	EOPROB	75
6005	F	EO	75
6006	M	CON	75
